# Supplementary material for: Human Cytomegalovirus Nuclear Egress Complex Subunit, UL53, Associates with Capsids and Myosin Va, but Is Not Important for Capsid Localization towards the Nuclear Periphery
Source: Viruses. 2022 Feb 26;14(3):479. doi: 10.3390/v14030479 (PMC8949324; doi:10.3390/v14030479)
Supplement: Supplementary file 1 [file viruses-14-00479-s001.zip]

Archive with 1 entries (1 files):
- viruses-1594599-supplementary.pdf
